# Supplementary material for: Multilevel Social Determinants of Patient-Reported Outcomes in Young Survivors of Childhood Cancer
Source: Cancers (Basel). 2024 Apr 25;16(9):1661. doi: 10.3390/cancers16091661 (PMC11083567; doi:10.3390/cancers16091661)
Supplement: Supplementary file 1 [file cancers-16-01661-s001.zip]

Archive with 1 entries (1 files):
- cancers-2966415-supplementary.pdf
